# Supplementary material for: Admission criteria in critically ill COVID-19 patients: A physiology-based approach
Source: PLoS One. 2021 Nov 29;16(11):e0260318. doi: 10.1371/journal.pone.0260318 (PMC8629252; doi:10.1371/journal.pone.0260318)
Supplement: S1 Dataset — (XLSX) [file pone.0260318.s002.xlsx]

## Sheet: All Patients
Progressive Number	Age	BMI	Sex	Hypertension	Hypertensive ischemic cardiomyopathy	OSAS	COPD	Diabetes	SpO2 (%)	PaO2 (mmHg)	pCO2 (mmHg)	Hb	O2 Therapy (l/min)	Systolic arterial pressure	Diastolic arterial pressure	Heart Rate	Temperature	ASAT	ALAT	Ferritine	LDH	Creatinine	Troponine	CK	Thrombocyte	Total Bilirubin	Leucocyte (G/l)	Lymphocyte (G/l)	CRP (mg/dl)	Lactate (mmol/l)	Dyspnea	Confusion	Outcome	Dead/Alive	SAPS	NEMS		Progressive Number ICU	Age ICU	Sex ICU	BMI ICU	Arterial Hypertension ICU	Ischemic cardiopathy ICU	Obstructive Sleep Apnea Syndrome ICU	COPD ICU	Diabetes ICU	Systolic arterial pressure ICU	Diastolic arterial pressure ICU	Heart Rate ICU
1	82	30.4	0	0	0	0	0	1	83			12.5	12	154	73	73	36	62	35	986	382	85		90	285	4.2	5.7	1	142		0	0	Refused	0	N/A	N/A		1	79	1	25.1953	1	0	0	1	0	125	60	100
2	56	30	1	1	0	0	0	0	88			13.4	10	120	66	82	36	35	28	1933	338	114		198	173	4.4	10.9	0.4	227		0	0	Refused	0	N/A	N/A		2	77	0	30.6667	1	0	0	0	0	107	55	88
3	93		1	1	1	0	0	1	92			13	2	100	59	72	36.6	21	12	508	243	110		112	174	7.2	8.3	0.4	228		0	1	Refused	0	N/A	N/A		3	52	1	24.9372	1	1	0	0	1	105	57	95
4	64	27.8	1	0	0	0	0	0	90			14	10	119	71	83	36.1	34	23	1870	307	69		120	195	10.9	7.2	0.8	31		0	0	Refused	0	N/A	N/A		4	78	0	26.079	1	0	0	0	1	142	62	79
5	79		0	0	0	0	0	1	88			12.5	16	140	70	85	36.2	24	17	1461	428	62		23	525	7.4	6	1.1	196		0	0	Refused	0	N/A	N/A		5	84	1	27.9248	1	1	0	0	0	NA	NA	NA
6	84	24.45	0	1	0	0	1	0	90			NA	4	156	72	85	36.4	25	16	312	257	55			109	4.7	3.6	0.6	3		0	0	Refused	0	N/A	N/A		6	71	1	24.5351	1	1	0	0	0	150	70	100
7	54		1	0	0	0	0	0	91			15.8	16	108	66	84	35.8	86	75	2997	719	72			380	7.8	15.6	1.3	52		0	0	Refused	0	N/A	N/A		7	76	0	28.5156	1	1	0	0	1	120	80	110
8	68	19.1	1	1	0	0	1	0	93		92			106	74	84	36.7	21	31	596	233	33		12	480	5.2	10.9	1.1	85	0.5	1	1	Refused	0	N/A	N/A		8	73	0	25.6896	1	1	1	0	0	127	57	82
9	74	26.2	1	1	0	0	1	0	100	141	36.3	11.9	15	155	81	73	36.7	98	117	4448	382	102		1032	272	6.4	8.3	0.7	141	2.3	1	1	Refused	0	N/A	N/A		9	69	1	34.6122	1	0	0	0	1	125	71	86
10	84	33.4	1	1	1	0	0	1	90	72.7	33.1	13.1	16	130	83	65	36	23	18	1397	682	113		68	262	18.9	12.7	1.2	90	1.5	0	0	Refused	0	N/A	N/A		10	65	1	35.1562	1	1	0	1	1
11	31	23.1	1	0	0	0	0	0	84	46.1	39.4	15.1	10	118	72	83	37.2	53	42	2625	399	74		152	175	7.4	4.5	0.6	90	1.1	1	0	Refused	0	N/A	N/A		11	77	1	24.3827	0	0	0	0	0	119	62	87
12	77	25.1	0	0	0	0	0	0	93			11.7	8	115	55	60	36	58	81	1360	291	60		41	272	6.5	11.6	1.2	106		1	0	Refused	0	N/A	N/A		12	68	1	20.9572	1	0	0	1	0	119	59	83
13	71	22.5	0	0	0	0	0	0	93	63.9	31.6	14.5	16	97	50	61	36.5	53	80	1416	498	59		95	507	4.9	11.4	1.4	62	1.7	1	0	Refused	0	N/A	N/A		13	81	1	24.0569	1	1	0	1	1	129	72	73
14	80	32.1	0	1	0	0	0	0	92	64.4	34.9	17.2	16	125	55	67	36	61	42	1114	408	56		112	181	56	3.6	0.7	72	3.5	1	0	Refused	0	N/A	N/A		14	61	1	44.4581	1	0	0	0	0	143	69	90
15	73	34	0	1	1	0	0	1	85			13.5	6	119	58	64	38	21	37	467	272	71		27	329	8.9	8.1	1.7	53		0	0	Refused	0	N/A	N/A		15	59	1	29.2969	1	0	0	0	1	132	93	88
16	78		1	1	0	0	0	0	94			14.7	9	101	51	65	36.4	46	22	1443	375	104		227	186	6.2	5.9	1.2	143		0	0	Refused	0	N/A	N/A		16	79	1	33.5153	1	0	1	0	0	123	67	67
17	79		0	1	0	0	0	0	93			13.6	10	161	71	56	35.8	NA	37	2713	363	56			309		10.5	1.5	16		0	0	Refused	0	N/A	N/A		17	76	0	29.4118	0	0	0	0	1	132	73	102
18	83	27.6	1	1	1	0	1	1	94	46.2	32.2	16.3	10	154	75	61	35.9	36	47	2106	368	82		50	242	5.5	7.4	0.6	83	1.2	0	0	Refused	0	N/A	N/A		18	68	0	35.1562	1	0	0	0	0	110	65	88
19	77	29.5	0	1	1	0	0	1	87			8.4	12	146	65	77	36.1	260	67	2363	906	145		260	161	8.7	10.1	0.4	296		0	0	Refused	0	N/A	N/A		19	67	1	28.2548	0	0	0	0	0	120	60	110
20	72	15.8	0	0	0	0	0	0	94			8.1	2	186	92	111	38.5	40	21	2749	341	56		12	22	6.7	0.1	0	253		0	0	Refused	0	N/A	N/A		20	72	1	25.3906	0	0	0	0	0	121	57	76
21	75	28	1	0	1	0	0	1	80			13.8	15	115	75	89	37.4	67	48	1496	347	69		407	130	19.6	3.5	0.4	37		0	0	Refused	0	N/A	N/A		21	79	1	23.1405	1	0	0	1	0	151	69	82
22	45.3552	24	1	0	0	0	0	0	89	60.3	30.3	11.3	5	160	50	100	37.2	122	72	1054	711	69		339	347	11.3	5.4	0.5	125	0.8	0	0	Refused	0	N/A	N/A		22	72	1	35.1393	1	1	0	0	1	145	78	75
23	47.2608	41.9	0	0	0	0	0	1	90	43.8	44.9	17.6	16	124	69	80	36.4	28	24	257	353	64	3	51	258	5.5	2.9	0.3	349	1.3	0	0	Refused	0	N/A	N/A		23	72	1	27.3437	0	0	0	0	0	105	60	90
24	48.4079	22	0	0	0	0	0	0	85			12.3	10	100	57	95	37.7	34	15	1008	443	98		44	267	7.4	6.1	1.2	43		1	0	Refused	0	N/A	N/A		24	72	0	44.9219	1	0	0	0	1	133	62	95
25	54.2533	30.7	0	0	0	0	0	0	86	110	39.2	9.8	6	97	57	77	37.3	38	28	210	311	55	7.38	60	241	3.5	3.2	1	95	0.5	1	0	Refused	0	N/A	N/A		25	86	1	23.6713	0	0	0	0	0	193	81	81
26	63.0582	35.2	1	0	0	0	0	0	100	123	26.5	16.8	10	150	87	115	36.2	69	35	2007	340	87		393	116	9.4	3.9	0.9	86	2.1	1	1	Refused	0	N/A	N/A		26	68	1	28.3737	1	0	0	0	1	121	66	105
27	63.7481	24.9	1	0	0	0	0	0	89	55.2	43	13.7	10	142	92	90	36.7	112	105	2058	513	79	9.56	78	273	11.9	3.2	0.5	28	1.5	0	0	Refused	0	N/A	N/A		27	64	0	25.3444	1	0	0	0	1	125	75	110
28	68.8871	27.1	1	0	0	0	0	0	88	59.1	27.4	10.5	12	110	55	70	38	116	48	3261	494	119	30.5	1611	333	9.6	4.1	0.4	162	1	0	0	Refused	0	N/A	N/A		28	82	1	22.8329	1	0	0	0	1	120	55	73
29	69.2047		1	1	1	0	1	0	90	56.3	30.5	11.8	7	110	60	77	36.4	37	35	983	426	91	20.2		116	8.8	4.6	1	109	1.3	0	0	Refused	0	N/A	N/A		29	77	1	27.7778	0	0	0	0	0	144	67	50
30	72.6379	30.5	1	0	0	0	0	0	90	77.1	34.2	12.4	2	130	67	75	37.2	181	177		401	118		184	193	16.3	4.8	0.6	85	1	0	0	Refused	0	N/A	N/A		30	78	1	31.5537	1	0	0	0	0	129	63	71
31	74.1081		0	0	0	0	0	0	91	57.3	38.5	16.5	8	107	57	74	36.2	45	47	902	331	53	17.1	53	358	4.7	6.4	1.1	198	1.1	0	0	Refused	0	N/A	N/A		31	77	0	#DIV/0!	0	0	0	0	0	108	58	74
32	75.7755	32.3	0	1	0	0	0	0	92			12	10	143	74	93	37.3	58	22	803	496	102	19.1	334	306	10.9	4.1	0.6	317		0	0	Refused	0	N/A	N/A		32	69	1	28.6661	0	0	1	0	0	105	72	77
33	75.8412	28.7	0	1	0	0	0	1	93	74.9	33.9	14.9	5	139	62	84	37.7	41	19	388		60	17	212	372	6.9	4.9	0.4	25	1.2	0	0	Refused	0	N/A	N/A		33	58	1	#DIV/0!	0	0	0	0	1	140	70	70
34	82.2779		1	1	1	0	1	1	94	64.4	38.4	13.8	2	155	75	102	37.9	35	29	152	199	78		38	292	6.3	4.4	0.6	65	0.8	0	0	Refused	0	N/A	N/A		34	80	1	33.8021	1	0	0	0	1	160	80	100
35	79	25.1953	1	1	0	0	1	0	76	47.7	36	14.3	16	125	60	100	36.2	77	51	746	399	70	6.47	358	111	4.9	2.9	0.4	23		1	0	Admitted	1	40	37		35	72	0	25.7117	0	1	0	0	0	138	94	84
36	72	25.3	0	1	0	0	0	1	87	42.3	29.6	13.4	15	150	80	87	na	77	43	1432	397	63		102	434	7.7	10.7	1	118	1.6	0	0	Admitted	0	21	18		36	68	1	33.3333	1	0	0	0	0	183	81	92
37	71	27.9	1	1	1	0	0	0	88	93.5	36.4	11.2	16	150	70	100	36.7	53	23	7953	402	104		144	101	18	7.4	0.5	76	2	0	0	Admitted	1	75	34		37	73	1	29.9836	1	1	0	1	0
38	76	26	0	1	1	0	0	1	91	62.4	35.4	9	16	62	46	127	37.4	49	36	1126	521	48		39	209	18.2	27.1	0.2	84	2	0	0	Admitted	1	27	25		38	68	1	#DIV/0!	1	0	0	1	0	151	73	77
39	73	25.7	0	1	1	1	0	0	94	63	33.3	15.5	12	127	57	82	38.9	35	21	486	465	69		128	117	9.1	6	0.9	63	1.1	0	0	Admitted	2	21	42		39	61	1	30.854	0	0	0	0	0	137	64	87
40	69	34.6122	1	1	0	0	0	1	72	37.5	39.1	13.9	10	125	71	86	38.8	60	49	333	328	100		363	117	7.2	4.8	0.6	31	1.1	1	0	Admitted	1	39	37		40	46	1	26.2346	0	0	0	0	0	135	68	70
41	60	31.7	1	1	0	0	0	0	90			12.3	16	129	63	84	36.2	NA	NA	1403		76			284		5.3	0.4	193		1	0	Admitted	2				41	76	1	31.1111	1	1	0	0	1	135	80	85
42	79	26.4	1	1	1	0	0	1	92			9.2	16	102	51	80	36	30	16	1202	392	228		12	234	9.6	2.3	0.3	108		0	0	Admitted	2				42	81	1	31.4	0	1	0	0	1	110	60	74
43	77	24.3827	1	0	0	0	0	0	75	41.3	37.8	9.9	16	119	62	87	37.4	63	36	965	342	111	11.4	344	143	6.8	2.9	0.4	71	0.7	1	1	Admitted	2	42	48		43	37	1	41.1	1	0	0	0	0	150	90	95
44	68	31.4	0	1	0	0	0	0	90	54.2	30	12.6	15	110	62	110	36	29	19	765	506	45		41	397	4.5	14.7	0.9	78	2.7	1	0	Admitted	2	37	18		44	67	1	26.2	0	1	0	0	0	120	55	55
45	61	44.5	1	1	0	0	0	0	90	50.6	34.3	14.4	16	143	69	90	38.6	61	56	2742	406	117		1573	174	12	8.4	0.9	60	1.7	1	0	Admitted	2	43	42		45	72	1	31.8	1	0	0	0	1	140	60	70
46	59	29.3	1	1	0	0	0	1	89	85.4	58.4	15.4	16	132	93	88	39	36	29	1220	694	143		269	149	4.9	8.4	1.2	162	1	1	0	Admitted	1	32	42		46	68	1	28	1	1	0	1	1	130	50	90
47	45	20.7612	1	0	0	0	0	0	94	79.1	29.2	11.7	16	118	67	150	37.9	39	165	2815	642	39		20	140	16.6	81	64.3	303	1.4	1	0	Admitted	2	30	40		47	79	1	23	0	1	0	0	0	120	50	80
48	77	33.3	0	1	0	0	0	0	77	43.1	32.8	8.6	10	190	86	103	37.5	na	29	2487		94	49.4		225		16.3	0.5	137	1.8	1	0	Admitted	1	33	34		48	50	1	36.2	1	0	0	0	1	140	60	90
49	74	25.2	1	1	0	0	0	0	95	71.4	33.8	13.7	18	145	64	111	37.5	44	26	1635	542	91		264	298	7.4				1.5	1	0	Admitted	2	42	12		49	51	1	20.1	1	0	1	0	1	140	60	80
50	73	24.6	1	0	0	1	1	0	80			11.5	10	108	58	104	38	28	17	1187	621	77		50	239	14.8	7.2	0.7	225		1	0	Admitted	2				50	45	1	24	0	0	0	0	0	160	50	100
51	78	29.3	1	1	0	0	0	0	90	52.4	35.6	14.5	12	96	62	52	36	76	44	4314	549	92		353	197	19.9	6.9	1.1	107	1.8	1	0	Admitted	2	36	18		51	59	0	29	0	0	0	0	0	180	100
52	72	32.6	1	1	1	1	0	1	85	39.3	25.1	14.3	16	115	60	95	38.2	78	45	317	922	131			134		7.5	0.8	12		0	0	Admitted	2				52	60	1	29.6	0	0	0	0	0	120	50	80
53	58	33.3	1	1	0	0	0	0	85	46	32.9	16.1	12	127	58	92	36.5	25	20	1439	445	103		34	274	17.7	14.6	0.6	171	1.4	1	0	Admitted	0	33	18		53	76	0	30.1	1	0	0	0	0	80	40	60
54	57	24.7	1	0	0	0	0	0	82	42.8	31.2	15.8	16	124	75	96	36.4	50	66	1706	716	80		46	393	10.6	12.7	0.6	128	2.4	0	0	Admitted	0	26	18		54	29	0	37	0	0	0	0	0	125	80	100
55	66	33.8	1	1	1	0	0	0	85	47.9	36.8	12	15	102	45	50		125	38	4458	1078	155		897	199	4.8	7	0.7	212	1.1	0	0	Admitted	1	34	18		55	68	1	33	1	0	0	0	1	120	70	100
56	74	22.3214	1	0	0	0	0	1	80	62.8	32.6	13.4	16	110	60	125	37.6	34	33	246	395	24	0.21		214	11,4	39.9	19.3	175	3	0	0	Admitted	1	41	42		56	60	1	34	1	0	1	0	0	135	60	90
57	75	23.1	1	1	0	0	0	0	78	55.2	26.1	10.8	20	125	66	88	36	35	14	1643	744	65			21	11	21.3	1.2	167	1.4	0	0	Admitted	2	65	42		57	56	1	34	0	0	0	0	1	130	80	160
58	62	32.1	1	1	1	0	0	1	89	56.5	29.7	14.2	12	110	72	77	36.2	46	62	1828	398	75		531	301	9.1	6.9	0.7	76	1.5	1	0	Admitted	2	31	18		58	69	1	28.2	1	0	0	0	0	100	50	75
59	64	25.3444	0	1	0	0	0	1	85	48.2	42.5	14	15	125	75	110	37.9	42	39	2440	576	94		235	212	4.6	3.7	0.7	41	0.6	1	0	Admitted	2	39	39		59	76	0	23	1	0	0	0	0	127	80	100
60	82	22.8329	1	1	0	0	0	1	87	58.9	36.9	13	16	120	55	73	36.1	65	45	1800	532	139		333	174	7.8	8.2	0.6	31	5.1	1	1	Admitted	1	53	30		60	74	1	35	1	0	1	0	1	110	70	80
61	77	27.7778	1	0	0	0	0	0	72	40.7	28.9	15.1	16	144	67	50	36.7	46	41	3475	451	71		58	167	6.8	6.6	0.5	115	6.9	0	0	Admitted	0	38	35		61	73	1	26.9	0	0	0	0	0	120	60	60
62	78	31.5537	0	1	0	0	0	0	87	101	45.8	10.6	16	129	63	71	35.7	31	16	561	544	66			153	11	2.7	0.5	135	0.9	0	0	Admitted	0	36	35		62	74	1	24	0	0	0	0	0	120	70	83
63	77	30	0	0	0	0	0	0	81			11.3	16	108	58	74	37.3	36	19	2339	631	48		134	82	4.5	2	0.6	35		1	0	Admitted	0	43	42		63	67	1	27	1	1	0	1	1	170	70	130
64	69	28.6661	1	0	0	1	0	0	80	51.7	40	15.5	16	105	72	77	36.4	23	16	2038	388	106		299	118	15.7	6.8	1.2	138	1.2	1	1	Admitted	2	81	37		64	65	1	25	1	0	0	1	0	110	60	80
65	58	29.9	1	0	0	0	0	1	92			14	16	140	70	70	37.4	97	75	2560	677	61		146	176	7.2	6.7	0.8	201	1.7	1	0	Admitted	0	56	30		65	70	0	23	0	0	0	0	0	160	60	90
66	80	33.8021	1	1	0	0	0	1	88	55.1	32.3	15.8	16	160	80	100	38	52	50	837	352	122		350	149	9.5	8	0.5	174	0.8	1	0	Admitted	1	59	39		66	59	1	27.9	0	0	0	0	0	180	110	140
67	72	25.7117	1	1	0	0	0	0	89	37.5	55.1	9.6	16	183	81	92	36	29	18	3317	347	147		42	93	9.1	10.3	8.9	197	0.8	0	0	Admitted	1	37	34		67	73	1	29.1	1	0	1	0	1	120	75	70
68	77	19.9	0	1	1	0	0	0	86			14.4	16	136	62	97	36	28	44	1157	565	39			325	9.4	16.9	0.7	58		0	0	Admitted	2				68	64	1	31.4	0	0	0	0	0	140	80	75
69	73	29.9836	1	1	1	0	1	0	92	66.1	25.2	9.3	16					42	19	343	307	129		320	134	8.9	3.4	2.2	104	2.9	1	1	Admitted	1	36	32		69	72	1	23	0	0	0	1	1	145	80	130
70	89	31	0	1	1	0	0	0	83	60.5	41.1	10.1	16	129	62	82	36.1			2044	680	95			245		18.8	1.5	58	1.4	1	0	Admitted	1	49	27		70	71	1	24.3	0	0	0	0	0	140	60	82
71	65	25.7	1	0	1	0	0	1	91			15.4	10	129	68	104	38.2			1542		99			285		13.9	6.1	175		0	0	Admitted	2				71	61	1	25.9	0	0	0	0	0	130	85	90
72	80	31.3	0	1	1	0	0	1	92	76.9	49.5	10.9	14						248			250			154		8.3	1	27	0.6	0	1	Admitted	1	52	18		72	67	1	36	1	1	1	1	0	110	60	78
73	68	30.9	1	1	0	0	1	0	82			12.1	15	151	73	77	36.1	37	19	284	499	382		1013	309	7.2	8.1	1.3	234	1	1	0	Admitted	0	61	41		73	71	1	28.1	1	1	0	0	1	131	60	60
74	77	28.8	1	1	1	0	0	0	93	86.9	33	14.7	16	106	58	71	35.5	37	29	1781	348	98			369		12.6	1.3	22		0	0	Admitted	2				74	75	1	28	1	0	0	0	0	111	58	100
75	61	30.854	1	0	0	0	0	0	92	68.5	34.3	12	16	137	64	87	37	36	21	1082	420	66		308	149	6	3.9	2.4	127	0.5	1	0	Admitted	0	56	27		75	78	1	18.6	1	0	0	0	0	134	73	85
76	46	26.2346	1	0	0	0	0	0	89			13.9	15	135	68	70	38.6	79	101	3432	675	85		71	288	18.2	10.3	0.8	320		1	0	Admitted	2	48	30		76	54	1	27	0	0	0	0	1	115	65	96
77	76	31.1111	1	1	1	0	0	1	88			16.3	16	135	80	85	35.8	25	29	5509	567	109		235	156	7.8	18.9	0.5	204	2.2	1	1	Admitted	1	43	34		77	54	1	21	0	0	0	0	0	114	65	88
78	61.0815	25.9	1	0	0	0	0	0	87	58.7	33.6	15.6	10	130	85	90	37.2	52	39	4121	583	83		142	362	7.8	3.5	0.5	81	2.2	0	0	Admitted	0	40	27		78	57	1	32	0	0	0	0	0	120	70	96
79	72.3669	23	1	1	0	1	0	1	91	60.3	45.3	14.1	15	145	80	130	36.7	50	21	4801	495	104	42.9	295	192	13.9	2.7	0.5	277	0.9	1	0	Admitted	0	65	39		79	49	1	30	0	0	0	0	0	102	61	92
80	72.1615	31.8	1	0	0	0	1	1	90	81	44.4	14	9	140	60	70	38.2	57	25	973	775	110	18	336	209	19.9	5.4	0.5	161	1	0	0	Admitted	0	32	37		80	73	1	29	1	1	1	0	0	142	76	100
81	57.0021	32.6	1	0	0	0	0	0	88	49.4	32.4	14.7	15	120	70	96	36.8	43	56	2851	665	125		607	194	3.8	5.6	0.5	221	1.7	0	0	Admitted	0	29	18		81	49	0	33	0	1	0	0	1	120	60	72
82	75.5921	28	1	1	0	0	0	0	89	50.7	33.5	13.6	4	110	55	100	36	62	84	3166	485	273	14	667	428	28.6	3.8	0.4	93	1.1	1	0	Admitted	0	48	18		82	74	0	35	1	0	0	0	0	130	55	80
83	74.1958	24	1	1	0	0	0	0	91	86	32.7	15.6	10	120	70	83	36.4	38	50	4018	947	76		360	167	28.3	5.5	0.6	272	1.5	0	0	Admitted	1	94	18
84	71.6468	24.3	1	1	0	1	0	0	89	49.2	30.4	15.4	15	140	60	82	36.3	42	40	5633	617	71		65	318	56.5	6.2	0.3	153	1.5	0	0	Admitted	1	33	27
85	67.1348	35.9	1	1	1	0	1	1	82	46.3	42.3	15.9	15	110	60	78	36.5			4520	1036	95		186	116	8.4	3.5	0.6	83	2.9	1	0	Admitted	1	45	18
86	75.9726	23.2	0	0	1	0	0	0	85	46.4	39	10.7	12	127	80	100	38.7	76	69	1066	740	50		56	238	7.3	2.2	0.4	237	1.5	1	0	Admitted	1	63	37
87	69.64	28.2	1	0	0	0	0	0	91	53.3	34.2	15.6	10	100	50	75	36.3	53	32	5495	450	96	15.6	523	133	5.7	4.6	1	238	1.5	1	0	Admitted	1	21	42
88	68.909	28	1	1	0	0	0	0	55	66	29.1	12.7		130	50	90	37.5	197	51		1005	174		105	112	5.9	2.4	0.3	135	1.5	1	0	Admitted	1	68	39
89	73.5907	26.9	1	1	0	1	0	1	96	69.7	31.1	13.06	10	120	60	60	38.2	76	42	830	490	156			223		4.2	0.5	116	0.9	1	1	Admitted	0	41	18
90	68.6762	33	1	1	1	0	1	1	100	173	55.4	13.5		120	70	100	39	43	25	2595	753	72	8.18	80	213	4.8	2.9	0.5	178	0.8	0	1	Admitted	1	75	37
91	50.9815	20.2	1	1	0	1	1	1	99	142	35.9	13.9	8	140	60	80	38	44	33	1046	416	76		562	236	16.7	4.9	0.9	162	0.9	1	0	Admitted	1	65	37
92	67.6003	27	1	1	0	0	0	1	95	74.7	46.5	9.8		170	70	130	36.8	22	34	1551	588	321		337	190	12.2	4.7	0.2	184	0.7	1	0	Admitted	0	42	37
93	74.1602	35	1	0	0	0	0	0	82	44	37	15.7	10	110	70	80	36.1	91	44	832	1033	89		248	224	9.7	4.2	0.6	147	1.2	1	0	Admitted	0	67	30
94	79.9535	23	1	1	1	0	0	1	94	94.3	66.2	16.4		120	50	80	36	84	33		621	108	30	182	150	11.8	12.3	0.4	6	0.9	1	0	Admitted	1	34	34
95	70.3682	23	0	0	0	0	0	0	81	46	36	17.5	14	160	60	90	36.6	75	18	3857	1048	78	16.4	197	213	9.5	4	0.3	214	4.7	0	0	Admitted	0	65	18
96	64.4791	31.4	1	1	1	1	1	0	95	64	35.8	14.9	12	140	80	75	37			5139	754	79		634	318	8.1	2.8	0.8	258	1.4	1	0	Admitted	0	42	39
97	72.9446	29.1	1	0	0	0	0	0	82	42.5	34.6	15.5	16	120	75	70	37	94	49	2746	823	104		1680	254	6.7	4.8	0.6	325	2.1	1	0	Admitted	0	21	42
98	37.8645	41.1	1	1	0	0	0	0	94	62.4	31.5	15.6	6	150	90	90	36.3	86	76	2757	781	79		376	146	10.5	2.6	1	92	0.6	1	0	Admitted	0	19	18
99	60.0876	34	1	1	0	1	0	0	70	61.4	57.6	14.2		135	60	90	37.2	91	66	2801	1039	90		537	111	16.5	4	0.6	134	0.9	1	0	Admitted	0	70	39
100	56.5257	39.7	1	0	0	0	0	1	94	87.5	37.5	13.9	10	130	80	160	37.6	50	47	1574	484	410	18	1239	268	9	6.2	0.9	212	1	1	0	Admitted	0	53	42
[truncated: 16 more columns]

## Sheet: ICU refused
Progressive Number Refused	Age Refused	BMI Refused	Sex Refused	Hypertension Refused	Hypertensive ischemic cardiomyopathy Refused	OSAS Refused	COPD Refused	Diabetes Refused	SpO2 Refused (%)	PaO2 (mmHg) Refused	pCO2 (mmHg) Refused	HbRefused	O2 Therapy (l/min) Refused	Systolic arterial pressure Refused	Diastolic arterial pressure Refused	Heart Rate ICU Refused	Temperature Refused	ASAT Refused	ALAT Refused	Ferritine Refused	LDH Refused	Creatinine Refused	Troponine Refused	CK Refused	Thrombocyte Refused	Total Bilirubin Refused	Leucocyte (G/l) Refused	Lymphocyte (G/l) Refused	CRP (mg/dl) Refused	Lactate (mmol/l) Refused	Dyspnea Refused	Confusion Refused	Outcome Refused	Outcome Refused Dead/Alive
1	82	30.4	0	0	0	0	0	1	83			12.5	12	154	73	73	36	62	35	986	382	85		90	285	4.2	5.7	1	142		0	0	Refused	0
2	56	30	1	1	0	0	0	0	88			13.4	10	120	66	82	36	35	28	1933	338	114		198	173	4.4	10.9	0.4	227		0	0	Refused	0
3	93		1	1	1	0	0	1	92			13	2	100	59	72	36.6	21	12	508	243	110		112	174	7.2	8.3	0.4	228		0	1	Refused	0
4	64	27.8	1	0	0	0	0	0	90			14	10	119	71	83	36.1	34	23	1870	307	69		120	195	10.9	7.2	0.8	31		0	0	Refused	0
5	79		0	0	0	0	0	1	88			12.5	16	140	70	85	36.2	24	17	1461	428	62		23	525	7.4	6	1.1	196		0	0	Refused	0
6	84	24.45	0	1	0	0	1	0	90			NA	4	156	72	85	36.4	25	16	312	257	55			109	4.7	3.6	0.6	3		0	0	Refused	0
7	54		1	0	0	0	0	0	91			15.8	16	108	66	84	35.8	86	75	2997	719	72			380	7.8	15.6	1.3	52		0	0	Refused	0
8	68	19.1	1	1	0	0	1	0			92			106	74	84	36.7	21	31	596	233	33		12	480	5.2	10.9	1.1	85	0.5	1	1	Refused	0
9	74	26.2	1	1	0	0	1	0	100	141	36.3	11.9	15	155	81	73	36.7	98	117	4448	382	102		1032	272	6.4	8.3	0.7	141	2.3	1	1	Refused	0
10	84	33.4	1	1	1	0	0	1	90	72.7	33.1	13.1	16	130	83	65	36	23	18	1397	682	113		68	262	18.9	12.7	1.2	90	1.5	0	0	Refused	0
11	31	23.1	1	0	0	0	0	0	84	46.1	39.4	15.1	10	118	72	83	37.2	53	42	2625	399	74		152	175	7.4	4.5	0.6	90	1.1	1	0	Refused	0
12	77	25.1	0	0	0	0	0	0	93			11.7	8	115	55	60	36	58	81	1360	291	60		41	272	6.5	11.6	1.2	106		1	0	Refused	0
13	71	22.5	0	0	0	0	0	0	93	63.9	31.6	14.5	16	97	50	61	36.5	53	80	1416	498	59		95	507	4.9	11.4	1.4	62	1.7	1	0	Refused	0
14	80	32.1	0	1	0	0	0	0	92	64.4	34.9	17.2	16	125	55	67	36	61	42	1114	408	56		112	181	56	3.6	0.7	72	3.5	1	0	Refused	0
15	73	34	0	1	1	0	0	1	85			13.5	6	119	58	64	38	21	37	467	272	71		27	329	8.9	8.1	1.7	53		0	0	Refused	0
16	78		1	1	0	0	0	0	94			14.7	9	101	51	65	36.4	46	22	1443	375	104		227	186	6.2	5.9	1.2	143		0	0	Refused	0
17	79		0	1	0	0	0	0	93			13.6	10	161	71	56	35.8	NA	37	2713	363	56			309		10.5	1.5	16		0	0	Refused	0
18	83	27.6	1	1	1	0	1	1	94	46.2	32.2	16.3	10	154	75	61	35.9	36	47	2106	368	82		50	242	5.5	7.4	0.6	83	1.2	0	0	Refused	0
19	77	29.5	0	1	1	0	0	1	87			8.4	12	146	65	77	36.1	260	67	2363	906	145		260	161	8.7	10.1	0.4	296		0	0	Refused	0
20	72	15.8	0	0	0	0	0	0	94			8.1	2	186	92	111	38.5	40	21	2749	341	56		12	22	6.7	0.1	0	253		0	0	Refused	0
21	75	28	1	0	1	0	0	1	80			13.8	15	115	75	89	37.4	67	48	1496	347	69		407	130	19.6	3.5	0.4	37		0	0	Refused	0
22	45.3552	24	1	0	0	0	0	0	89	60.3	30.3	11.3	5	160	50	100	37.2	122	72	1054	711	69		339	347	11.3	5.4	0.5	125	0.8	0	0	Refused	0
23	47.2608	41.9	0	0	0	0	0	1	90	43.8	44.9	17.6	16	124	69	80	36.4	28	24	257	353	64	3	51	258	5.5	2.9	0.3	349	1.3	0	0	Refused	0
24	48.4079	22	0	0	0	0	0	0	85			12.3	10	100	57	95	37.7	34	15	1008	443	98		44	267	7.4	6.1	1.2	43		1	0	Refused	0
25	54.2533	30.7	0	0	0	0	0	0	86	110	39.2	9.8	6	97	57	77	37.3	38	28	210	311	55	7.38	60	241	3.5	3.2	1	95	0.5	1	0	Refused	0
26	63.0582	35.2	1	0	0	0	0	0	100	123	26.5	16.8	10	150	87	115	36.2	69	35	2007	340	87		393	116	9.4	3.9	0.9	86	2.1	1	1	Refused	0
27	63.7481	24.9	1	0	0	0	0	0	89	55.2	43	13.7	10	142	92	90	36.7	112	105	2058	513	79	9.56	78	273	11.9	3.2	0.5	28	1.5	0	0	Refused	0
28	68.8871	27.1	1	0	0	0	0	0	88	59.1	27.4	10.5	12	110	55	70	38	116	48	3261	494	119	30.5	1611	333	9.6	4.1	0.4	162	1	0	0	Refused	0
29	69.2047		1	1	1	0	1	0	90	56.3	30.5	11.8	7	110	60	77	36.4	37	35	983	426	91	20.2		116	8.8	4.6	1	109	1.3	0	0	Refused	0
30	72.6379	30.5	1	0	0	0	0	0	90	77.1	34.2	12.4	2	130	67	75	37.2	181	177		401	118		184	193	16.3	4.8	0.6	85	1	0	0	Refused	0
31	74.1081		0	0	0	0	0	0	91	57.3	38.5	16.5	8	107	57	74	36.2	45	47	902	331	53	17.1	53	358	4.7	6.4	1.1	198	1.1	0	0	Refused	0
32	75.7755	32.3	0	1	0	0	0	0	92			12	10	143	74	93	37.3	58	22	803	496	102	19.1	334	306	10.9	4.1	0.6	317		0	0	Refused	0
33	75.8412	28.7	0	1	0	0	0	1	93	74.9	33.9	14.9	5	139	62	84	37.7	41	19	388		60	17	212	372	6.9	4.9	0.4	25	1.2	0	0	Refused	0
34	82.2779		1	1	1	0	1	1	94	64.4	38.4	13.8	2	155	75	102	37.9	35	29	152	199	78		38	292	6.3	4.4	0.6	65	0.8	0	0	Refused	0

## Sheet: ICU admitted
Progressive Number ICU Admitted	Age ICU Admitted	BMI ICU Admitted	Sex ICU Admitted	Hypertension ICU Admitted	Hypertensive ischemic cardiomyopathy ICU Admitted	OSAS ICU Admitted	COPD ICU Admitted	Diabetes ICU Admitted	SpO2 ICU Admitted (%)	PaO2 (mmHg) ICU Admitted	pCO2 (mmHg) ICU Admitted	HbICU Admitted	O2 Therapy (l/min) ICU Admitted	Systolic arterial pressure Admitted	Diastolic arterial pressure Admitted	Heart Rate ICU Admitted	Temperature Refused	ASAT ICU Admitted	ALAT ICU Admitted	Ferritine ICU Admitted	LDH ICU Admitted	Creatinine ICU Admitted	Troponine ICU Admitted	CK ICU Admitted	Thrombocyte ICU Admitted	Total Bilirubin ICU Admitted	Leucocyte (G/l) ICU Admitted	Lymphocyte (G/l) ICU Admitted	CRP (mg/dl) ICU Admitted	Lactate (mmol/l) ICU Admitted	Dyspnea ICU Admitted	Confusion ICU Admitted	Outcome ICU Admitted	Outcome Dead/Alive ICU Admitted	SAPS ADMISSION ICU	NEMS ADMISSION ICU
1	79	25.1953	1	1	0	0	1	0	76	47.7	36	14.3	16	125	60	100	36.2	77	51	746	399	70	6.47	358	111	4.9	2.9	0.4	23		1	0	Admitted	1	40	37
2	72	25.3	0	1	0	0	0	1	87	42.3	29.6	13.4	15	150	80	87	na	77	43	1432	397	63		102	434	7.7	10.7	1	118	1.6	0	0	Admitted	0	21	18
3	71		1	1	1	0	0	0	88	93.5	36.4	11.2	16	150	70	100	36.7	53	23	7953	402	104		144	101	18	7.4	0.5	76	2	0	0	Admitted	1	75	34
4	76		0	1	1	0	0	1	91	62.4	35.4	9	16	62	46	127	37.4	49	36	1126	521	48		39	209	18.2	27.1	0.2	84	2	0	0	Admitted	1	27	25
5	73	25.7	0	1	1	1	0	0	94	63	33.3	15.5	12	127	57	82	38.9	35	21	486	465	69		128	117	9.1	6	0.9	63	1.1	0	0	Admitted	2	21	42
6	69	34.6122	1	1	0	0	0	1	72	37.5	39.1	13.9	10	125	71	86	38.8	60	49	333	328	100		363	117	7.2	4.8	0.6	31	1.1	1	0	Admitted	1	39	37
7	60	31.7	1	1	0	0	0	0	90			12.3	16	129	63	84	36.2	NA	NA	1403		76			284		5.3	0.4	193		1	0	Admitted	2
8	79	26.4	1	1	1	0	0	1	92			9.2	16	102	51	80	36	30	16	1202	392	228		12	234	9.6	2.3	0.3	108		0	0	Admitted	2
9	77	24.3827	1	0	0	0	0	0	75	41.3	37.8	9.9	16	119	62	87	37.4	63	36	965	342	111	11.4	344	143	6.8	2.9	0.4	71	0.7	1	1	Admitted	2	42	48
10	68	31.4	0	1	0	0	0	0	90	54.2	30	12.6	15	110	62	110	36	29	19	765	506	45		41	397	4.5	14.7	0.9	78	2.7	1	0	Admitted	2	37	18
11	61	44.5	1	1	0	0	0	0	90	50.6	34.3	14.4	16	143	69	90	38.6	61	56	2742	406	117		1573	174	12	8.4	0.9	60	1.7	1	0	Admitted	2	43	42
12	59	29.3	1	1	0	0	0	1	89	85.4	58.4	15.4	16	132	93	88	39	36	29	1220	694	143		269	149	4.9	8.4	1.2	162	1	1	0	Admitted	1	32	42
13	45	20.7612	1	0	0	0	0	0	94	79.1	29.2	11.7	16	118	67	150	37.9	39	165	2815	642	39		20	140	16.6	81	64.3	303	1.4	1	0	Admitted	2	30	40
14	77	33.3	0	1	0	0	0	0	77	43.1	32.8	8.6	10	190	86	103	37.5	na	29	2487		94	49.4		225		16.3	0.5	137	1.8	1	0	Admitted	1	33	34
15	74	25.2	1	1	0	0	0	0	95	71.4	33.8	13.7	18	145	64	111	37.5	44	26	1635	542	91		264	298	7.4				1.5	1	0	Admitted	2	42	12
16	73	24.6	1	0	0	1	1	0	80			11.5	10	108	58	104	38	28	17	1187	621	77		50	239	14.8	7.2	0.7	225		1	0	Admitted	2
17	78		1	1	0	0	0	0	90	52.4	35.6	14.5	12	96	62	52	36	76	44	4314	549	92		353	197	19.9	6.9	1.1	107	1.8	1	0	Admitted	2	36	18
18	72	32.6	1	1	1	1	0	1	85	39.3	25.1	14.3	16	115	60	95	38.2	78	45	317	922	131			134		7.5	0.8	12		0	0	Admitted	2
19	58	33.3	1	1	0	0	0	0	85	46	32.9	16.1	12	127	58	92	36.5	25	20	1439	445	103		34	274	17.7	14.6	0.6	171	1.4	1	0	Admitted	0	33	18
20	57	24.7	1	0	0	0	0	0	82	42.8	31.2	15.8	16	124	75	96	36.4	50	66	1706	716	80		46	393	10.6	12.7	0.6	128	2.4	0	0	Admitted	0	26	18
21	66	33.8	1	1	1	0	0	0	85	47.9	36.8	12	15	102	45	50		125	38	4458	1078	155		897	199	4.8	7	0.7	212	1.1	0	0	Admitted	1	34	18
22	74	22.3214	1	0	0	0	0	1	80	62.8	32.6	13.4	16	110	60	125	37.6	34	33	246	395	24	0.21		214	11,4	39.9	19.3	175	3	0	0	Admitted	1	41	42
23	75	23.1	1	1	0	0	0	0	78	55.2	26.1	10.8	20	125	66	88	36	35	14	1643	744	65			21	11	21.3	1.2	167	1.4	0	0	Admitted	2	65	42
24	62	32.1	1	1	1	0	0	1	89	56.5	29.7	14.2	12	110	72	77	36.2	46	62	1828	398	75		531	301	9.1	6.9	0.7	76	1.5	1	0	Admitted	2	31	18
25	64	25.3444	0	1	0	0	0	1	85	48.2	42.5	14	15	125	75	110	37.9	42	39	2440	576	94		235	212	4.6	3.7	0.7	41	0.6	1	0	Admitted	2	39	39
26	82	22.8329	1	1	0	0	0	1	87	58.9	36.9	13	16	120	55	73	36.1	65	45	1800	532	139		333	174	7.8	8.2	0.6	31	5.1	1	1	Admitted	1	53	30
27	77	27.7778	1	0	0	0	0	0	72	40.7	28.9	15.1	16	144	67	50	36.7	46	41	3475	451	71		58	167	6.8	6.6	0.5	115	6.9	0	0	Admitted	0	38	35
28	78	31.5537	0	1	0	0	0	0	87	101	45.8	10.6	16	129	63	71	35.7	31	16	561	544	66			153	11	2.7	0.5	135	0.9	0	0	Admitted	0	36	35
29	77		0	0	0	0	0	0	81			11.3	16	108	58	74	37.3	36	19	2339	631	48		134	82	4.5	2	0.6	35		1	0	Admitted	0	43	42
30	69	28.6661	1	0	0	1	0	0	80	51.7	40	15.5	16	105	72	77	36.4	23	16	2038	388	106		299	118	15.7	6.8	1.2	138	1.2	1	1	Admitted	2	81	37
31	58		1	0	0	0	0	1	92			14	16	140	70	70	37.4	97	75	2560	677	61		146	176	7.2	6.7	0.8	201	1.7	1	0	Admitted	0	56	30
32	80	33.8021	1	1	0	0	0	1	88	55.1	32.3	15.8	16	160	80	100	38	52	50	837	352	122		350	149	9.5	8	0.5	174	0.8	1	0	Admitted	1	59	39
33	72	25.7117	1	1	0	0	0	0	89	37.5	55.1	9.6	16	183	81	92	36	29	18	3317	347	147		42	93	9.1	10.3	8.9	197	0.8	0	0	Admitted	1	37	34
34	77	19.9	0	1	1	0	0	0	86			14.4	16	136	62	97	36	28	44	1157	565	39			325	9.4	16.9	0.7	58		0	0	Admitted	2
35	73	29.9836	1	1	1	0	1	0	92	66.1	25.2	9.3	16					42	19	343	307	129		320	134	8.9	3.4	2.2	104	2.9	1	1	Admitted	1	36	32
36	89		0	1	1	0	0	0	83	60.5	41.1	10.1	16	129	62	82	36.1			2044	680	95			245		18.8	1.5	58	1.4	1	0	Admitted	1	49	27
37	65	25.7	1	0	1	0	0	1	91			15.4	10	129	68	104	38.2			1542		99			285		13.9	6.1	175		0	0	Admitted	2
38	80		0	1	1	0	0	1	92	76.9	49.5	10.9	14						248			250			154		8.3	1	27	0.6	0	1	Admitted	1	52	18
39	68		1	1	0	0	1	0	82			12.1	15	151	73	77	36.1	37	19	284	499	382		1013	309	7.2	8.1	1.3	234	1	1	0	Admitted	0	61	41
40	77		1	1	1	0	0	0	93	86.9	33	14.7	16	106	58	71	35.5	37	29	1781	348	98			369		12.6	1.3	22		0	0	Admitted	2
41	61	30.854	1	0	0	0	0	0	92	68.5	34.3	12	16	137	64	87	37	36	21	1082	420	66		308	149	6	3.9	2.4	127	0.5	1	0	Admitted	0	56	27
42	46	26.2346	1	0	0	0	0	0	89			13.9	15	135	68	70	38.6	79	101	3432	675	85		71	288	18.2	10.3	0.8	320		1	0	Admitted	2	48	30
43	76	31.1111	1	1	1	0	0	1	88			16.3	16	135	80	85	35.8	25	29	5509	567	109		235	156	7.8	18.9	0.5	204	2.2	1	1	Admitted	1	43	34
44	61.0815	25.9	1	0	0	0	0	0	87	58.7	33.6	15.6	10	130	85	90	37.2	52	39	4121	583	83		142	362	7.8	3.5	0.5	81	2.2	0	0	Admitted	0	40	27
45	72.3669	23	1	1	0	1	0	1	91	60.3	45.3	14.1	15	145	80	130	36.7	50	21	4801	495	104	42.9	295	192	13.9	2.7	0.5	277	0.9	1	0	Admitted	0	65	39
46	72.1615	31.8	1	0	0	0	1	1	90	81	44.4	14	9	140	60	70	38.2	57	25	973	775	110	18	336	209	19.9	5.4	0.5	161	1	0	0	Admitted	0	32	37
47	57.0021	32.6	1	0	0	0	0	0	88	49.4	32.4	14.7	15	120	70	96	36.8	43	56	2851	665	125		607	194	3.8	5.6	0.5	221	1.7	0	0	Admitted	0	29	18
48	75.5921	28	1	1	0	0	0	0	89	50.7	33.5	13.6	4	110	55	100	36	62	84	3166	485	273	14	667	428	28.6	3.8	0.4	93	1.1	1	0	Admitted	0	48	18
49	74.1958	24	1	1	0	0	0	0	91	86	32.7	15.6	10	120	70	83	36.4	38	50	4018	947	76		360	167	28.3	5.5	0.6	272	1.5	0	0	Admitted	1	94	18
50	71.6468	24.3	1	1	0	1	0	0	89	49.2	30.4	15.4	15	140	60	82	36.3	42	40	5633	617	71		65	318	56.5	6.2	0.3	153	1.5	0	0	Admitted	1	33	27
51	67.1348	35.9	1	1	1	0	1	1	82	46.3	42.3	15.9	15	110	60	78	36.5			4520	1036	95		186	116	8.4	3.5	0.6	83	2.9	1	0	Admitted	1	45	18
52	75.9726	23.2	0	0	1	0	0	0	85	46.4	39	10.7	12	127	80	100	38.7	76	69	1066	740	50		56	238	7.3	2.2	0.4	237	1.5	1	0	Admitted	1	63	37
53	69.64	28.2	1	0	0	0	0	0	91	53.3	34.2	15.6	10	100	50	75	36.3	53	32	5495	450	96	15.6	523	133	5.7	4.6	1	238	1.5	1	0	Admitted	1	21	42
54	68.909	28	1	1	0	0	0	0	55	66	29.1	12.7		130	50	90	37.5	197	51		1005	174		105	112	5.9	2.4	0.3	135	1.5	1	0	Admitted	1	68	39
55	73.5907	26.9	1	1	0	1	0	1	96	69.7	31.1	13.06	10	120	60	60	38.2	76	42	830	490	156			223		4.2	0.5	116	0.9	1	1	Admitted	0	41	18
56	68.6762	33	1	1	1	0	1	1	100	173	55.4	13.5		120	70	100	39	43	25	2595	753	72	8.18	80	213	4.8	2.9	0.5	178	0.8	0	1	Admitted	1	75	37
57	50.9815	20.2	1	1	0	1	1	1	99	142	35.9	13.9	8	140	60	80	38	44	33	1046	416	76		562	236	16.7	4.9	0.9	162	0.9	1	0	Admitted	1	65	37
58	67.6003	27	1	1	0	0	0	1	95	74.7	46.5	9.8		170	70	130	36.8	22	34	1551	588	321		337	190	12.2	4.7	0.2	184	0.7	1	0	Admitted	0	42	37
59	74.1602	35	1	0	0	0	0	0	82	44	37	15.7	10	110	70	80	36.1	91	44	832	1033	89		248	224	9.7	4.2	0.6	147	1.2	1	0	Admitted	0	67	30
60	79.9535	23	1	1	1	0	0	1	94	94.3	66.2	16.4		120	50	80	36	84	33		621	108	30	182	150	11.8	12.3	0.4	6	0.9	1	0	Admitted	1	34	34
61	70.3682	23	0	0	0	0	0	0	81	46	36	17.5	14	160	60	90	36.6	75	18	3857	1048	78	16.4	197	213	9.5	4	0.3	214	4.7	0	0	Admitted	0	65	18
62	64.4791	31.4	1	1	1	1	1	0	95	64	35.8	14.9	12	140	80	75	37			5139	754	79		634	318	8.1	2.8	0.8	258	1.4	1	0	Admitted	0	42	39
63	72.9446	29.1	1	0	0	0	0	0	82	42.5	34.6	15.5	16	120	75	70	37	94	49	2746	823	104		1680	254	6.7	4.8	0.6	325	2.1	1	0	Admitted	0	21	42
64	37.8645	41.1	1	1	0	0	0	0	94	62.4	31.5	15.6	6	150	90	90	36.3	86	76	2757	781	79		376	146	10.5	2.6	1	92	0.6	1	0	Admitted	0	19	18
65	60.0876	34	1	1	0	1	0	0	70	61.4	57.6	14.2		135	60	90	37.2	91	66	2801	1039	90		537	111	16.5	4	0.6	134	0.9	1	0	Admitted	0	70	39
66	56.5257	39.7	1	0	0	0	0	1	94	87.5	37.5	13.9	10	130	80	160	37.6	50	47	1574	484	410	18	1239	268	9	6.2	0.9	212	1	1	0	Admitted	0	53	42

## Sheet: ICU (all patients in ICU)
Progressive Number ICU	Age ICU	Sex ICU	BMI ICU	Arterial Hypertension ICU	Ischemic cardiopathy ICU	Obstructive Sleep Apnea Syndrome ICU	COPD ICU	Diabetes ICU	SAPS ICU	NEMS ICU	Systolic arterial pressure ICU	Diastolic arterial pressure ICU	Heart Rate ICU	Temperature ICU	ASAT ICU	ALAT ICU	Ferritin max ICU	Lactate De-Hydrogenase max ICU	Creatinine max ICU	Troponin T hs max	Creatinine Kinase max ICU	Platelets min ICU	Bilirubin total max ICU	Leucocyte ICU	Lymphocyte ICU	C-Reactive-Protein max ICU	Lactate ICU
1	79	1	25.1953	1	0	0	1	0	40	37	125	60	100	36.2	77	51	746	399	70	6.47	358	111	4.9	2.9	0.4	23
2	77	0	30.6667	1	0	0	0	0	37	30	107	55	88	37.6	19	9	299	395	58			168	20.5	4.8	0.6	173
3	52	1	24.9372	1	1	0	0	1	33	25	105	57	95	38	7	16	692	311	87	6.2	63	96	5.8	2.1	0.6	67	0.6
4	78	0	26.079	1	0	0	0	1	69	42	142	62	79	36.8	46	25	2452	781	264		172	148	6.4	7.1	0.2	208	1.6
5	84	1	27.9248	1	1	0	0	0	56	39	NA	NA	NA	NA	NA	25			124			100	10.9	3.9		217	0.8
6	71	1	24.5351	1	1	0	0	0	75	34	150	70	100	36.7	53	23	7953	402	104		144	101	18	7.9	1.1	206	1.3
7	76	0	28.5156	1	1	0	0	1	44	42	120	80	110	37.1	26	15	607	289	47		38	160	9.3	5	1.2	75
8	73	0	25.6896	1	1	1	0	0	21	42	127	57	82	38.9	35	21	486	465	69		128	117	9.1	3.1	1.5	6	0.7
9	69	1	34.6122	1	0	0	0	1	39	37	125	71	86	38.8	60	49	333	328	100		363	117	7.2	4.8	0.6	31	1.1
10	65	1	35.1562	1	1	0	1	1	59	42					43	32	482	310	93		108	155	9.6	3.5	0.6	171	1.8
11	77	1	24.3827	0	0	0	0	0	42	48	119	62	87	37.4	63	36	965	342	111	11.4	344	143	6.8	2.9	0.4	71	0.7
12	68	1	20.9572	1	0	0	1	0	54	42	119	59	83	37.3	30	21	1170	370	79		370	288	6.6	11.8	0.2	287	2.2
13	81	1	24.0569	1	1	0	1	1	24	37	129	72	73	36.1	44	26	1226	433	75		92	210	7.3	5.8	0.5	140	1.9
14	61	1	44.4581	1	0	0	0	0	43	42	143	69	90	38.6	61	56	2742	406	117		1573	174	12	6	0.9	125	1.5
15	59	1	29.2969	1	0	0	0	1	32	42	132	93	88	39	36	29	1220	694	143		269	149	4.9	7.8	1	162
16	79	1	33.5153	1	0	1	0	0	38	37	123	67	67	36	29	25	1454	402	96		71	140	5.2	6	0.9	84	1.2
17	76	0	29.4118	0	0	0	0	1	87	31	132	73	102	37.6	15	8	3303	174	574		39	132	7.3	5.2	0.5	233	1.2
18	68	0	35.1562	1	0	0	0	0	37	42	110	65	88	36	32	22	1547	520	73		73	379	5.2	8.2	0.5	185	1
19	67	1	28.2548	0	0	0	0	0	45	47	120	60	110	37.4	65	44	2653	660	137		1500	139	31.7	4.5	0.5	102	1.3
20	72	1	25.3906	0	0	0	0	0	78	42	121	57	76	36.7	55	31	5047	775	78		190	147	12.4	8.4	0.9	74	1.3
21	79	1	23.1405	1	0	0	1	0	33	32	151	69	82	38	40	20	1500	498	87		310	176	11.6	4.9	0.9	95	0.8
22	72	1	35.1393	1	1	0	0	1	37	49	145	78	75	36.6	74	54	1838	361	295		485	131	5	10.7	0.7	110
23	72	1	27.3437	0	0	0	0	0	53	37	105	60	90	37.5	132	43	12740	649	98		242	102	17.6	4.9	1	202	1.5
24	72	0	44.9219	1	0	0	0	1	71	42	133	62	95	37.1	24	18	1551	331	93		154	136	6.4	6	0.9	106	1
25	86	1	23.6713	0	0	0	0	0	45	42	193	81	81	36.3	28	13	892	255	162		108	114	5.7	4.5	0.8	158	0.5
26	68	1	28.3737	1	0	0	0	1	31	35	121	66	105	38.6	41	37	1864	949	64		110	128	5.5	11.7	0.9	145	2.1
27	64	0	25.3444	1	0	0	0	1	39	39	125	75	110	36	42	39	2440	576	94		235	212	4.6	3.7	0.7	41	0.6
28	82	1	22.8329	1	0	0	0	1	53	30	120	55	73	36.1	65	45	1800	532	139		333	174	7.8	8.2	0.6	31	5.1
29	77	1	27.7778	0	0	0	0	0	38	35	144	67	50	36.7	46	41	3475	451	71		58	167	6.8	6.6	0.5	115	1.9
30	78	1	31.5537	1	0	0	0	0	36	35	129	63	71	35.7	31	16	561	544	66			153	11	2.7	0.5	135	1.1
31	77	0	#DIV/0!	0	0	0	0	0	43	42	108	58	74	37.3	36	19	2339	631	48		134	82	4.5	2	0.6	35
32	69	1	28.6661	0	0	1	0	0	81	37	105	72	77	36.4	23	16	2038	388	106		299	118	15.7	6.8	1.2	138	1.2
33	58	1	#DIV/0!	0	0	0	0	1	56	30	140	70	70	37.4	97	75	2560	677	61		146	176	7.2	6.7	0.8	201	1.7
34	80	1	33.8021	1	0	0	0	1	59	39	160	80	100	38	52	50	837	352	122		350	149	9.5	8	0.5	174	0.8
35	72	0	25.7117	0	1	0	0	0	66	47	138	94	84	37.4	38	24	588	529	148	43.6	180	229	4.1	10.3	8.9	197	0.8
36	68	1	33.3333	1	0	0	0	0	37	34	183	81	92	36	29	18	3317	347	147		42	93	9.1	12.6	0.2	326	0.5
37	73	1	29.9836	1	1	0	1	0	36	32					42	19	343	307	129		320	134	8.9	3.4	2.2	104	2.9
38	68	1	#DIV/0!	1	0	0	1	0	61	41	151	73	77	36.1	37	19	284	499	382		1013	309	7.2	8.1	1.3	234	1
39	61	1	30.854	0	0	0	0	0	56	27	137	64	87	37	36	21	1082	420	66		308	149	6	3.9	2.4	127	0.5
40	46	1	26.2346	0	0	0	0	0	48	30	135	68	70	38.6	79	101	3432	675	85		71	288	18.2	10.3	0.8	320
41	76	1	31.1111	1	1	0	0	1	43	34	135	80	85	35.8	25	29	5509	567	109		235	156	7.8	18.9	0.5	204	2.2
42	81	1	31.4	0	1	0	0	1	51	37	110	60	74	36.7		27		367	157		68	110	11.9	2.8	0.6	293	0.9
43	37	1	41.1	1	0	0	0	0	19	18	150	90	95	36.3	86	76	2757	781	79		376	146	10.5	3.5	1.2	92	0.6
44	67	1	26.2	0	1	0	0	0	53	37	120	55	55	36.8	40	111	455	405	53		37	394	11.8	5.3	0.5	75	1.4
45	72	1	31.8	1	0	0	0	1	32	37	140	60	70	38.2	57	25	973	776	110	18	336	209	19.9	5.8	1	112	1.8
46	68	1	28	1	1	0	1	1	68	39	130	50	90	37.5	197	51		1005	174		105	112	5.9	5.7	0.9	135	1.5
47	79	1	23	0	1	0	0	0	34	34	120	50	80	35.8	84	33		621	108	310	182	150	11.8	12.3	0.7	234	1.1
48	50	1	36.2	1	0	0	0	1	24	42	140	60	90	37.2	51	38	1139	481	88	7.94	50	244	7.6	3.9	0.9	317	0.9
49	51	1	20.1	1	0	1	0	1	65	37	140	60	80	38	44	33	1046	416	75		562	236	16.7	7.9	0.9	162	1.4
50	45	1	24	0	0	0	0	0	60	34	160	50	100	37.2	122	72	1054	711	69		339	458	11.3	6.3	0.5	347	1.3
51	59	0	29	0	0	0	0	0	46	34	180	100		38.2	38	28	2006	414	56		40	199	8.2	7	0.7	187	0.5
52	60	1	29.6	0	0	0	0	0	42	39	120	50	80	38.2	128	123	4096	851	87		386	301	52	14.3	4.1	534	0.8
53	76	0	30.1	1	0	0	0	0	77	42	80	40	60	37.2	72	28		698	139	1110	257	232	7.4	9.9	0.5	449	6.2
54	29	0	37	0	0	0	0	0	39	42	125	80	100	39	57	43	576	527	57	9.7	413	296	5.8	7.2	1	344	0.8
55	68	1	33	1	0	0	0	1	75	37	120	70	100	39	43	25	2595	753	72	8.18	80	213	4.8	5.9	0.5	226	0.8
56	60	1	34	1	0	1	0	0	70	39	135	60	90	37.2	91	66	2801	1039	90		537	111	16.5	6.7	0.7	174	0.9
57	56	1	34	0	0	0	0	1	53	42	130	80	160	37.6	50	47	1574	484	410	18	1239	268	9	11.2	1.1	374	1.2
58	69	1	28.2	1	0	0	0	0	21	42	100	50	75	36.3	53	32	5495	450	96	15.6	523	133	5.7	10.1	1.2	316	0.9
59	76	0	23	1	0	0	0	0	63	37	127	80	100	38.7	76	69	1066	740	50		56	238	7.3	5.6	0.4	57	1.5
60	74	1	35	1	0	1	0	1	67	30	110	70	80	36.1	91	44	832	1003	89		248	224	9.7	7.6	0.8	156	1.2
61	73	1	26.9	0	0	0	0	0	41	18	120	60	60	38.2	76	42	830	490	156			223		5.6	0.8	237	0.9
62	74	1	24	0	0	0	0	0	94	18	120	70	83	36.4	38	50	4018	947	76		360	167	28.3	6.8	0.7	390	1.9
63	67	1	27	1	1	0	1	1	42	37	170	70	130	36.8	22	34	1551	588	321		337	190	12.2	10.3	0.2	306	0.7
64	65	1	25	1	0	0	1	0	42	35	110	60	80	36.5	28	18	2064	561	135	113	155	130	8.5	13	0.5	208	1.6
65	70	0	23	0	0	0	0	0	65	18	160	60	90	36.6	75	18	3857	1048	78	16.4	197	213	9.5	8.8	0.5	225	2.4
66	59	1	27.9	0	0	0	0	0	24	18	180	110	140	36	131	96	704	2291	62		395	344	16.4	3.5	0.9	321	1.3
67	73	1	29.1	1	0	1	0	1	21	42	120	75	70	37	94	49	2746	823	104		1680	254	6.7	14.9	0.6	371	1.6
68	64	1	31.4	0	0	0	0	0	42	39	140	80	75	37			5139	754	79		634	318	8.1	12.9	1	258	1.6
69	72	1	23	0	0	0	1	1	65	39	145	80	130	36.7	50	21	4801	495	104	42.9	295	192	13.9	7.5	0.5	331	0.9
70	71	1	24.3	0	0	0	0	0	33	27	140	60	82	36.3	42	40	5633	617	71		65	318	56.5	9.1	0.4	220	1.6
71	61	1	25.9	0	0	0	0	0	40	27	130	85	90	37.2	52	39	4121	583	83		142	362	7.8	10.9	0.7	452	1.8
72	67	1	36	1	1	1	1	0	45	18	110	60	78	36.5			4520	1036	95		186	116	8.4	3.5	0.7	83	2.9
73	71	1	28.1	1	1	0	0	1	41	18	131	60	60	39	48	48	1635	268	521	24.6	33	224	6.6	5.1	0.7	169	0.8
74	75	1	28	1	0	0	0	0	48	18	111	58	100	36	62	84	3166	485	273	14	667	428	28.6	35	1.3	193	2.6
75	78	1	18.6	1	0	0	0	0	68	34	134	73	85	36	68	58	2225	867	160	9.93	366	394	16.5	14.7	0.3	284	6.1
76	54	1	27	0	0	0	0	1	28	37	115	65	96	36.1	72	42	2101	602	89		593	283	6.6	8.5	0.7	305	1
77	54	1	21	0	0	0	0	0	45	23	114	65	88	36	36	35	579	184	61		204	198	51	10.7	1.3	221	0.6
78	57	1	32	0	0	0	0	0	29	18	120	70	96	36.8	43	56	2851	665	125		607	194	3.8	14.6	0.8	60	1.2
79	49	1	30	0	0	0	0	0	13	23	102	61	92	36.2	82	45	11000	729	115		606	151	9.1	4.6	0.9	162	0.7
80	73	1	29	1	1	1	0	0	49	18	142	76	100	36.7	29	20	3333	641	82		82	171	9.9	16.4	13.2	89	0.9
81	49	0	33	0	1	0	0	1	33	9	120	60	72	37	45	14	954	281	9.89		199	341	9.3	9.2	1.1	179	0.7
82	74	0	35	1	0	0	0	0	38	39	130	55	80	35.9	54	26	578	732	69		68	172	5.9	8.6	0.7	86	2.1
